# Supplementary material for: Atelerix algirus, the North African Hedgehog: Suitable Wild Host for Infected Ticks and Fleas and Reservoir of Vector-Borne Pathogens in Tunisia
Source: Pathogens. 2021 Jul 29;10(8):953. doi: 10.3390/pathogens10080953 (PMC8399139; doi:10.3390/pathogens10080953)
Supplement: Supplementary file 1 [file pathogens-10-00953-s001.zip]

Archive with 1 entries (1 files):
- pathogens-1277226-supplementary.pdf
